# Supplementary material for: A new species of the genus Nicippe from Japan (Crustacea, Amphipoda, Pardaliscidae)
Source: Zookeys. 2017 Apr 12;(668):33–47. doi: 10.3897/zookeys.668.12181 (PMC5538004; doi:10.3897/zookeys.668.12181)
Supplement: XML Treatment for Nicippe recticaudata [file zookeys.668.12181-treatment1.xml]

<!DOCTYPE tp:taxon-treatment
  PUBLIC "-//TaxonX//DTD Taxonomic Treatment Publishing DTD v0 20100105//EN" "tax-treatment-NSO.dtd">
<tp:taxon-treatment xmlns:tp="http://www.plazi.org/taxpub"><tp:treatment-meta><kwd-group><label>Taxon classification</label><kwd><named-content xmlns:xlink="http://www.w3.org/1999/xlink" content-type="kingdom">Animalia</named-content></kwd><kwd><named-content xmlns:xlink="http://www.w3.org/1999/xlink" content-type="order">Amphipoda</named-content></kwd><kwd><named-content xmlns:xlink="http://www.w3.org/1999/xlink" content-type="family">Pardaliscidae</named-content></kwd></kwd-group><mixed-citation publication-type="journal"><person-group><name><surname>Matsukami</surname><given-names>Sachi</given-names></name><name><surname>Nakano</surname><given-names>Takafumi</given-names></name><name><surname>Tomikawa</surname><given-names>Ko</given-names></name></person-group><article-title>A new species of the genus <italic><tp:taxon-name><tp:taxon-name-part taxon-name-part-type="genus" reg="Nicippe">Nicippe</tp:taxon-name-part></tp:taxon-name></italic> from Japan (<tp:taxon-name><tp:taxon-name-part taxon-name-part-type="subphylum">Crustacea</tp:taxon-name-part></tp:taxon-name>, <tp:taxon-name><tp:taxon-name-part taxon-name-part-type="order">Amphipoda</tp:taxon-name-part></tp:taxon-name>, <tp:taxon-name><tp:taxon-name-part taxon-name-part-type="family">Pardaliscidae</tp:taxon-name-part></tp:taxon-name>)</article-title><source>Zookeys</source><day>12</day><month>4</month><year>2017</year><volume>2017</volume><issue>668</issue><fpage>33</fpage><lpage>47</lpage><pub-id pub-id-type="doi">10.3897/zookeys.668.12181</pub-id></mixed-citation></tp:treatment-meta><tp:nomenclature><tp:taxon-name>
              <tp:taxon-name-part taxon-name-part-type="genus" reg="Nicippe">Nicippe</tp:taxon-name-part>
              <tp:taxon-name-part taxon-name-part-type="species" reg="recticaudata">recticaudata</tp:taxon-name-part>
              <object-id xmlns:xlink="http://www.w3.org/1999/xlink" content-type="zoobank" xlink:type="simple">http://zoobank.org/811C54A4-0339-4043-809D-2E0715BA7C5A</object-id>
              <object-id xmlns:xlink="http://www.w3.org/1999/xlink" xlink:type="simple">New Japanese name: Toyotamamiko-yokoebi</object-id>
            </tp:taxon-name><tp:taxon-status xmlns:xlink="http://www.w3.org/1999/xlink" xlink:type="simple">sp. n.</tp:taxon-status><xref ref-type="fig" rid="F1">Figures 1</xref><xref ref-type="fig" rid="F2">, 2</xref><xref ref-type="fig" rid="F3">, 3</xref><xref ref-type="fig" rid="F4">, 4</xref><xref ref-type="fig" rid="F5">, 5</xref><xref ref-type="fig" rid="F6">, 6</xref><xref ref-type="fig" rid="F7">, 7</xref><tp:nomenclature-citation-list><tp:nomenclature-citation><tp:taxon-name>
                  <tp:taxon-name-part taxon-name-part-type="genus" reg="Nicippe">Nicippe</tp:taxon-name-part> <tp:taxon-name-part taxon-name-part-type="species" reg="tumida">tumida</tp:taxon-name-part></tp:taxon-name><comment>: <xref ref-type="bibr" rid="B17">Ren 2012</xref>: 349–351, fig. 154.</comment></tp:nomenclature-citation></tp:nomenclature-citation-list></tp:nomenclature><tp:treatment-sec sec-type="material" id="SECID0EOPAC"><title>Material examined.</title><p>Holotype: male (8.4 mm), <named-content xmlns:xlink="http://www.w3.org/1999/xlink" content-type="dwc:institutional_code" xlink:type="simple">NSMT</named-content>-Cr 25456 (Fig. <xref ref-type="fig" rid="F1">1A</xref>), off Cape Toi (31°14.54'N, 131°32.20'E–31°14.94'N, 131°31.46'E; 265–367 m deep), Japan, collected by K. Tomikawa, 29 May 2006. Paratypes: female (8.5 mm), <named-content xmlns:xlink="http://www.w3.org/1999/xlink" content-type="dwc:institutional_code" xlink:type="simple">NSMT</named-content>-Cr 25457 (Fig. <xref ref-type="fig" rid="F1">1B</xref>), male (8.5 mm), <named-content xmlns:xlink="http://www.w3.org/1999/xlink" content-type="dwc:institutional_code" xlink:type="simple">NSMT</named-content>-Cr 25458, male (10.4 mm), <named-content xmlns:xlink="http://www.w3.org/1999/xlink" content-type="dwc:institutional_code" xlink:type="simple">KUZ</named-content> Z1807, male (6.8 mm), <named-content xmlns:xlink="http://www.w3.org/1999/xlink" content-type="dwc:institutional_code" xlink:type="simple">KUZ</named-content> Z1808, data same as for holotype.</p><fig id="F1" position="float" orientation="portrait"><label>Figure 1.</label><caption><p>
                  <italic><tp:taxon-name><tp:taxon-name-part taxon-name-part-type="genus" reg="Nicippe">Nicippe</tp:taxon-name-part> <tp:taxon-name-part taxon-name-part-type="species" reg="recticaudata">recticaudata</tp:taxon-name-part></tp:taxon-name></italic> sp. n., habitus, lateral views. <bold>A</bold> holotype, male, 8.4 mm, <named-content xmlns:xlink="http://www.w3.org/1999/xlink" content-type="dwc:institutional_code" xlink:type="simple">NSMT</named-content>-Cr 25456 <bold>B</bold> paratype, female, 8.5 mm, <named-content xmlns:xlink="http://www.w3.org/1999/xlink" content-type="dwc:institutional_code" xlink:type="simple">NSMT</named-content>-Cr 25457. Scale bars: 1.0 mm.</p></caption><graphic xmlns:xlink="http://www.w3.org/1999/xlink" xlink:href="zookeys-668-033-g001.jpg" position="float" orientation="portrait" xlink:type="simple" id="oo_131228.jpg"/></fig></tp:treatment-sec><tp:treatment-sec sec-type="diagnosis" id="SECID0E3BAE"><title>Diagnosis.</title><p>Dorsal margin of urosomite 1 with 2 pointed teeth; posterior margin of merus of pereopod 4 with 5–6 setae; anterior margin of merus of pereopod 5 with 9–10 setae; telson with straight inner margin, tapering proximally.</p></tp:treatment-sec><tp:treatment-sec sec-type="description" id="SECID0EBCAE"><title>Description of male</title><p>
              <bold>(holotype, <named-content xmlns:xlink="http://www.w3.org/1999/xlink" content-type="dwc:institutional_code" xlink:type="simple">NSMT</named-content>-Cr 25456).</bold> Head (Fig. <xref ref-type="fig" rid="F2">2A</xref>) without any trace of eyes or ommatidia; rostrum pointed; lateral cephalic corners angularly produced. Pereon segments 1–4 subequal in length, slightly shorter than segment 5; segment 6–7 longest, about 1.3 times length of previous segment. Pleonites 1–3 in length ratio of 1.0 : 1.3 : 1.3. Posteroventral corners of epimeral plates 1–3 each with prominent small tooth (Fig. <xref ref-type="fig" rid="F4">4G–I</xref>); ventral submargins of epimeral plates 2 and 3 with 2 setae, respectively. Urosomites 1–3 in length ratio of 1.0 : 1.0 : 1.2; urosomite 1 with 2 pointed teeth extending beyond posterior margin of its segment (Fig. <xref ref-type="fig" rid="F4">4J</xref>); urosomites 2 and 3 dorsally smooth.</p><p>
              <italic>Antenna 1</italic> (Fig. <xref ref-type="fig" rid="F2">2B</xref>): length 0.6 × body length; peduncular articles 1–3 in length ratio of 1.0 : 0.6 : 0.3; posterodistal corner of peduncular article 1 with 2 long setae; accessory flagellum 3-articulate, article 1 long, length 4.8 × width; primary flagellum 38–articulate, length of article 1 longer than peduncular articles 2 and 3 combined, callynophore weakly developed.</p><p>
              <italic>Antenna 2</italic> (Fig. <xref ref-type="fig" rid="F2">2C</xref>): length 0.9 × antenna 1, peduncular articles 3–5 in length ratio of 1.0 : 1.1 : 1.1; flagellum 29–articulate.</p><fig id="F2" position="float" orientation="portrait"><label>Figure 2.</label><caption><p>
                  <italic><tp:taxon-name><tp:taxon-name-part taxon-name-part-type="genus" reg="Nicippe">Nicippe</tp:taxon-name-part> <tp:taxon-name-part taxon-name-part-type="species" reg="recticaudata">recticaudata</tp:taxon-name-part></tp:taxon-name></italic> sp. n., holotype, male, 8.4 mm, <named-content xmlns:xlink="http://www.w3.org/1999/xlink" content-type="dwc:institutional_code" xlink:type="simple">NSMT</named-content>-Cr 25456. <bold>A</bold> head, lateral view <bold>B</bold> antenna 1, lateral view, facial setae on accessory flagellum 1 omitted <bold>C</bold> antenna 2, lateral view <bold>D</bold> upper lip, anterior view <bold>E</bold> left mandible, medial view <bold>F</bold> distal part of left mandible, lateral view <bold>G</bold> distal part of right mandible, lateral view <bold>H</bold> lower lip, ventral view <bold>I</bold> maxilla 1, dorsal view <bold>J</bold> Maxilla 2, dorsal view <bold>K</bold> maxilliped, dorsal view. Scale bars: 0.5 mm (<bold>A, E, H–K</bold>), 1.0 mm (<bold>B, C</bold>), 0.1 mm (<bold>D, F, G</bold>).</p></caption><graphic xmlns:xlink="http://www.w3.org/1999/xlink" xlink:href="zookeys-668-033-g002.jpg" position="float" orientation="portrait" xlink:type="simple" id="oo_131229.jpg"/></fig><p>
              <italic>Mouthparts</italic>. Upper lip (Fig. <xref ref-type="fig" rid="F2">2D</xref>) with shallowly concave ventral margin, lobes symmetric. Mandibles (Fig. <xref ref-type="fig" rid="F2">2E–G</xref>): slightly asymmetric, incisor margins broad, straight, anterodosal corner rounded, anteroventral corner with a strong tooth; left lacinia mobilis (Fig. <xref ref-type="fig" rid="F2">2F</xref>) broad, about 0.8 × length of incisor, multi-dentate; right incisor (Fig. <xref ref-type="fig" rid="F2">2G</xref>) with 2 teeth on proximal to anterodorsal corner; right lacinia absent; accessory setal row of left and right mandibles each with 2 robust setae, and a proximal tuft of seta; molar absent; mandibular palp 3-articulate with length ratio of 1.0 : 3.6 : 2.7, article 2 with 12 setae, article 3 with 5 posterolateral and 3 apical setae. Lower lip (Fig. <xref ref-type="fig" rid="F2">2H</xref>) with broad outer lobes, inner lobes coalesced. Maxilla 1 (Fig. <xref ref-type="fig" rid="F2">2I</xref>) with inner and outer plate and palp; inner plate small with apical seta; outer plate subrectangular with 7 spine-teeth and 1 stout plumose seta, the lateral one strongest and longest; left and right palps symmetric, palp 2-articulate, article 1 lacking marginal setae, article 2 expanded distally, with 8 robust and 8 slender setae on its apical margin. Maxilla 2 (Fig. <xref ref-type="fig" rid="F2">2J</xref>) with moderately slender inner and outer plates; inner plate bearing row of plumose setae on apical to medial margin; outer plate slightly longer than inner plate with apical plumose setae. Maxilliped (Fig. <xref ref-type="fig" rid="F2">2K</xref>) with inner and outer plates and palp; inner plate not reaching base of palp, with long plumose seta and short simple seta apically; outer plate narrowly rounded, reaching base of article 2 of palp, with setae along apical to medial margin; palp raptorial, 4-articulate, long, article 2 longest with inner marginal rows of setae, article 3 covered with 4 clusters of setae, article 4 slender with serrate inner margin.</p><p>
              <italic>Gnathopod 1</italic> (Fig. <xref ref-type="fig" rid="F3">3A</xref>): coxa ovate with seta on anterodistal corner; basis long, expanded distally, anterior margin straight, posterior margin arched; ischium short, triangular, subequal in length to merus; carpus with short rounded lobe ventrally with long setae; propodus oval, about as wide as carpus, palm straight with long setae; dactylus slender, slightly curved, inner margin smooth with tooth near the base.</p><p>
              <italic>Gnathopod 2</italic> (Fig. <xref ref-type="fig" rid="F3">3B</xref>): coxa rounded with seta on anterodistal corner, posteroproximal part with setae; compared to that of gnathopod 1, basis longer, more slender and straighter; carpal lobe stronger; dactylus similar, slightly shorter.</p><p>
              <italic>Pereopod 3</italic> (Fig. <xref ref-type="fig" rid="F3">3C</xref>): coxa quadrate, posterior margin with setae; basis long with small setae on anterior and posterior margins; merus with 8 setae on posterior margin, 7 facial setae, and a cluster of setae comprising 3 setae on posterodistal corner; carpus and propodus with plumose and simple setae on posterior margin, and laterofacial setae; dactylus slender and weakly curved, length 0.7 × propodus.</p><fig id="F3" position="float" orientation="portrait"><label>Figure 3.</label><caption><p>
                  <italic><tp:taxon-name><tp:taxon-name-part taxon-name-part-type="genus" reg="Nicippe">Nicippe</tp:taxon-name-part> <tp:taxon-name-part taxon-name-part-type="species" reg="recticaudata">recticaudata</tp:taxon-name-part></tp:taxon-name></italic> sp. n., holotype, male, 8.4 mm, <named-content xmlns:xlink="http://www.w3.org/1999/xlink" content-type="dwc:institutional_code" xlink:type="simple">NSMT</named-content>-Cr 25456. <bold>A</bold> gnathopod 1, lateral view <bold>B</bold> gnathopod 2, lateral view <bold>C</bold> pereopod 3, lateral view <bold>D</bold> pereopod 4, lateral view. Scale bars: 0.5 mm.</p></caption><graphic xmlns:xlink="http://www.w3.org/1999/xlink" xlink:href="zookeys-668-033-g003.jpg" position="float" orientation="portrait" xlink:type="simple" id="oo_131230.jpg"/></fig><p>
              <italic>Pereopod 4</italic> (Fig. <xref ref-type="fig" rid="F3">3D</xref>): coxa rounded, ventral and posterior margins with setae; basis long with setae on anterior and posterior margins; merus with 5–6 setae on posterior margin, 7 laterofacial setae, and a cluster of setae comprising 3 setae on posterodistal corner; carpus and propodus with plumose and simple setae on posterior margin, and laterofacial setae; dactylus slender and weakly curved, length 0.6 × propodus.</p><p>
              <italic>Pereopod 5</italic> (Fig. <xref ref-type="fig" rid="F4">4A</xref>): coxa bilobate, anterior lobe stronger and slightly longer with seta on ventral margin; basis posterior margin slightly convex with 2 small setae, posteroventral corner subquadrate with 2 minute setae; merus, carpus, and propodus in length ratio of 1.0 : 0.8 : 0.9; merus with 9 setae on anterior margin and 5 setae on submargin, anterodistal corner with 1 long and 3 relatively short setae; dactylus slender and almost straight, longer than on pereopods 3–4, 0.76 × length of propodus.</p><p>
              <italic>Pereopod 6</italic> (Fig. <xref ref-type="fig" rid="F4">4B</xref>): coxa shallowly bilobate, anterior lobe slightly stronger; basis posterior margin slightly convex without setae, posteroventral corner subquadrate with seta.</p><p>
              <italic>Pereopod 7</italic> (Fig. <xref ref-type="fig" rid="F4">4C</xref>): coxa ventral margin shallowly concave, anterior margin and ventral submargin each with 2 setae; basis expanded more strongly than pereopods 5–6, distally tapering, posteroproximal margin convex, anterodistal margin with setae, posteroventral corner slightly produced into a small rounded lobe, armed with 2 long setae.</p><fig id="F4" position="float" orientation="portrait"><label>Figure 4.</label><caption><p>
                  <italic><tp:taxon-name><tp:taxon-name-part taxon-name-part-type="genus" reg="Nicippe">Nicippe</tp:taxon-name-part> <tp:taxon-name-part taxon-name-part-type="species" reg="recticaudata">recticaudata</tp:taxon-name-part></tp:taxon-name></italic> sp. n., holotype, male, 8.4 mm, <named-content xmlns:xlink="http://www.w3.org/1999/xlink" content-type="dwc:institutional_code" xlink:type="simple">NSMT</named-content>-Cr 25456. <bold>A</bold> pereopod 5, medial view <bold>B</bold> coxa–ischium of pereopod 6, lateral view <bold>C</bold> coxa–ischium of pereopod 7, lateral view <bold>D</bold> pleopod 2, medial view, some setae on rami omitted <bold>E</bold> retinacula and associate setae on peduncle of pleopod 2, medial view <bold>F</bold> bifid plumose setae (clothes-pin setae) on inner basal margin of inner ramus of pleopod 2, medial view <bold>G–I</bold> epimeral plates 1–3, respectively, lateral views <bold>J</bold> dorsal margin of urosomite 1. Scale bars: 0.5 mm (<bold>A–D, G–I</bold>), 0.1 mm (<bold>E, F, J</bold>).</p></caption><graphic xmlns:xlink="http://www.w3.org/1999/xlink" xlink:href="zookeys-668-033-g004.jpg" position="float" orientation="portrait" xlink:type="simple" id="oo_131231.jpg"/></fig><p>
              <italic>Coxal gills</italic> on gnathopod 2 and pereopods 3–5 broad, longer than those of bases; gill on pereopod 6 ovate, length 0.5 × basis; gill on pereopod 7 slender, length 0.2 × basis.</p><p>
              <italic>Pleopods 1–3</italic> (Fig. <xref ref-type="fig" rid="F4">4D</xref>) each with paired retinacula (Fig. <xref ref-type="fig" rid="F4">4E</xref>) on inner distal margin of peduncle, bifid setae (clothes-pin setae) (Fig. <xref ref-type="fig" rid="F4">4F</xref>) on inner basal margin of inner ramus; inner and outer rami of each pleopod consisting of 18 and 21 articles, respectively.</p><p>
              <italic>Uropods</italic>. Uropod 1 (Fig. <xref ref-type="fig" rid="F5">5A</xref>): peduncle slightly longer than rami, distolateral peduncular tooth very strong; outer ramus somewhat longer than inner ramus, outer and medial margins of outer ramus with 6 and 4 robust setae, respectively; outer and medial margins of inner ramus with 4 and 8 robust setae, respectively; both rami with stout setae apically. Uropod 2 (Fig. <xref ref-type="fig" rid="F5">5B</xref>): distolateral peduncular tooth short; outer ramus slightly longer than inner ramus, outer and medial margins with 6 and 7 robust setae, respectively; inner ramus with 6 outer and 4 medial robust setae, respectively; both rami with a stout seta apically. Uropod 3 (Fig. <xref ref-type="fig" rid="F5">5C</xref>): peduncle setose on outer margin, length 0.5 × outer ramus; outer ramus 1-articulate, somewhat longer than inner ramus; outer and medial margins of inner ramus each with plumose seta; medial margins of both rami with traces of setae.</p><p>
              <italic>Telson</italic> (Fig. <xref ref-type="fig" rid="F5">5D</xref>) length 2.0 × width, cleft for 88% of length in V-shape with straight inner margins of incision, each lobe with 4 setae laterally; apex of each lobe incised, lateral part of apex slightly longer than medial part, with small robust seta, lobes slightly tapering distally.</p><fig id="F5" position="float" orientation="portrait"><label>Figure 5.</label><caption><p>
                  <italic><tp:taxon-name><tp:taxon-name-part taxon-name-part-type="genus" reg="Nicippe">Nicippe</tp:taxon-name-part> <tp:taxon-name-part taxon-name-part-type="species" reg="recticaudata">recticaudata</tp:taxon-name-part></tp:taxon-name></italic> sp. n., holotype, male, 8.4 mm, <named-content xmlns:xlink="http://www.w3.org/1999/xlink" content-type="dwc:institutional_code" xlink:type="simple">NSMT</named-content>-Cr 25456. <bold>A</bold> uropod 1, dorsal view <bold>B</bold> uropod 2, dorsal view <bold>C</bold> uropod 3, ventral view <bold>D</bold> telson, dorsal view. Scale bars: 0.5 mm.</p></caption><graphic xmlns:xlink="http://www.w3.org/1999/xlink" xlink:href="zookeys-668-033-g005.jpg" position="float" orientation="portrait" xlink:type="simple" id="oo_131232.jpg"/></fig></tp:treatment-sec><tp:treatment-sec sec-type="description" id="SECID0ELNAE"><title>Description of female</title><p>
              <bold>(paratype, <named-content xmlns:xlink="http://www.w3.org/1999/xlink" content-type="dwc:institutional_code" xlink:type="simple">NSMT</named-content>-Cr 25457).</bold> <italic>Antenna 1</italic> (Fig. <xref ref-type="fig" rid="F6">6A</xref>): length 0.6 × body length; article 1 of accessory flagellum short, length 2.4 × width; primary flagellum 43-articulate, callynophore weakly developed.</p><fig id="F6" position="float" orientation="portrait"><label>Figure 6.</label><caption><p>
                  <italic><tp:taxon-name><tp:taxon-name-part taxon-name-part-type="genus" reg="Nicippe">Nicippe</tp:taxon-name-part> <tp:taxon-name-part taxon-name-part-type="species" reg="recticaudata">recticaudata</tp:taxon-name-part></tp:taxon-name></italic> sp. n., paratype, female, 8.5 mm, <named-content xmlns:xlink="http://www.w3.org/1999/xlink" content-type="dwc:institutional_code" xlink:type="simple">NSMT</named-content>-Cr 25457. <bold>A</bold> antenna 1, lateral view <bold>B</bold> antenna 2, lateral view <bold>C</bold> gnathopod 1, medial view <bold>D</bold> gnathopod 2, medial view. Scale bars: 0.5 mm.</p></caption><graphic xmlns:xlink="http://www.w3.org/1999/xlink" xlink:href="zookeys-668-033-g006.jpg" position="float" orientation="portrait" xlink:type="simple" id="oo_131233.jpg"/></fig><p>
              <italic>Antenna 2</italic> (Fig. <xref ref-type="fig" rid="F6">6B</xref>): length 0.7 × antenna 1; flagellum 18-articulate.</p><p>
              <italic>Gnathopod 1</italic> (Fig. <xref ref-type="fig" rid="F6">6C</xref>): anterior and posterior submargins of basis with many setae.</p><p>
              <italic>Gnathopod 2</italic> (Fig. <xref ref-type="fig" rid="F6">6D</xref>): anterior margin and posterior submargin of basis with many setae.</p><p>
              <italic>Pereopods 6 and 7</italic> (Fig. <xref ref-type="fig" rid="F7">7A, B</xref>): similar to those of holotype; merus–propodus slender, with setae on anterior and posterior margins, and facial setae; dactylus slender, slightly curved inward.</p><p>
              <italic>Telson</italic> (Fig. <xref ref-type="fig" rid="F7">7C</xref>): length 1.9 × width, cleft for 90% of length, incision wider than that of male, each lobe with 6–7 setae laterally.</p><fig id="F7" position="float" orientation="portrait"><label>Figure 7.</label><caption><p>
                  <italic><tp:taxon-name><tp:taxon-name-part taxon-name-part-type="genus" reg="Nicippe">Nicippe</tp:taxon-name-part> <tp:taxon-name-part taxon-name-part-type="species" reg="recticaudata">recticaudata</tp:taxon-name-part></tp:taxon-name></italic> sp. n., paratype, female, 8.5 mm, <named-content xmlns:xlink="http://www.w3.org/1999/xlink" content-type="dwc:institutional_code" xlink:type="simple">NSMT</named-content>-Cr 25457. <bold>A</bold> pereopod 6, lateral view <bold>B</bold> pereopod 7, lateral view, coxa lacking <bold>C</bold> telson, dorsal view. Scale bars: 0.5 mm.</p></caption><graphic xmlns:xlink="http://www.w3.org/1999/xlink" xlink:href="zookeys-668-033-g007.jpg" position="float" orientation="portrait" xlink:type="simple" id="oo_131234.jpg"/></fig></tp:treatment-sec><tp:treatment-sec sec-type="variation" id="SECID0EPRAE"><title>Variation.</title><p>Callynophore on antenna 1 well developed (3 males, NMST-Cr 25458, <named-content xmlns:xlink="http://www.w3.org/1999/xlink" content-type="dwc:institutional_code" xlink:type="simple">KUZ</named-content> Z1807, Z1808); peduncular article 5 of antenna 2 longer than 1.5 × article 4 (3 males, NMST-Cr 25458, <named-content xmlns:xlink="http://www.w3.org/1999/xlink" content-type="dwc:institutional_code" xlink:type="simple">KUZ</named-content> Z1807, Z1808); posterior margin of merus of pereopod 4 with 5–6 setae; anterior margin of merus of pereopod 5 with 9–11 setae.</p></tp:treatment-sec><tp:treatment-sec sec-type="Coloration" id="SECID0E6RAE"><title>Coloration.</title><p>Color in life unknown; faded in preservative (Fig. <xref ref-type="fig" rid="F1">1</xref>).</p></tp:treatment-sec><tp:treatment-sec sec-type="etymology" id="SECID0EKSAE"><title>Etymology.</title><p>The specific name is a compound adjective derived from the Latin words <italic>rectus</italic>, and <italic>caudatus</italic> referring to the fact that the inner margin of the telson of this species is straight, a diagnostic character of the species.</p></tp:treatment-sec><tp:treatment-sec sec-type="Sequences and COI genetic distances" id="SECID0EUSAE"><title>Sequences and <abbrev xmlns:xlink="http://www.w3.org/1999/xlink" xlink:title="cytochrome c oxidase subunit I" id="ABBRID0EZSAE" xlink:type="simple">COI</abbrev> genetic distances.</title><p>In total nine nucleotide sequences were determined: holotype (<named-content xmlns:xlink="http://www.w3.org/1999/xlink" content-type="dwc:institutional_code" xlink:type="simple">NSMT</named-content>-Cr 25456), four sequences, 28S (LC214961; 1336 bp), <abbrev xmlns:xlink="http://www.w3.org/1999/xlink" xlink:title="histone H3" id="ABBRID0EETAE" xlink:type="simple">H3</abbrev> (LC214963; 328 bp), <abbrev xmlns:xlink="http://www.w3.org/1999/xlink" xlink:title="cytochrome c oxidase subunit I" id="ABBRID0EITAE" xlink:type="simple">COI</abbrev> (LC214958; 658 bp), and 16S (LC214956; 407 bp); paratype (<named-content xmlns:xlink="http://www.w3.org/1999/xlink" content-type="dwc:institutional_code" xlink:type="simple">NSMT</named-content>-Cr 25457), four sequences, 28S (LC214962; 1336 bp), <abbrev xmlns:xlink="http://www.w3.org/1999/xlink" xlink:title="histone H3" id="ABBRID0ERTAE" xlink:type="simple">H3</abbrev> (LC214964; 328 bp), <abbrev xmlns:xlink="http://www.w3.org/1999/xlink" xlink:title="cytochrome c oxidase subunit I" id="ABBRID0EVTAE" xlink:type="simple">COI</abbrev> (LC214959; 658 bp), and 16S (LC214957; 407 bp); and paratype (<named-content xmlns:xlink="http://www.w3.org/1999/xlink" content-type="dwc:institutional_code" xlink:type="simple">KUZ</named-content> Z1807), one sequence, <abbrev xmlns:xlink="http://www.w3.org/1999/xlink" xlink:title="cytochrome c oxidase subunit I" id="ABBRID0E5TAE" xlink:type="simple">COI</abbrev> (LC214960; 658 bp).</p><p>The obtained three <abbrev xmlns:xlink="http://www.w3.org/1999/xlink" xlink:title="cytochrome c oxidase subunit I" id="ABBRID0EEUAE" xlink:type="simple">COI</abbrev> sequences (LC214958–LC214960) were completely identical to each other. Based on the 651 bp aligned sequences, the <abbrev xmlns:xlink="http://www.w3.org/1999/xlink" xlink:title="cytochrome c oxidase subunit I" id="ABBRID0EIUAE" xlink:type="simple">COI</abbrev> uncorrected <italic>p</italic>-distance between <italic><tp:taxon-name><tp:taxon-name-part taxon-name-part-type="genus" reg="Nicippe">N.</tp:taxon-name-part> <tp:taxon-name-part taxon-name-part-type="species" reg="recticaudata">recticaudata</tp:taxon-name-part></tp:taxon-name></italic> and the eastern North Pacific “<italic><tp:taxon-name><tp:taxon-name-part taxon-name-part-type="genus" reg="Nicippe">N.</tp:taxon-name-part> <tp:taxon-name-part taxon-name-part-type="species" reg="tumida">tumida</tp:taxon-name-part></tp:taxon-name></italic>” was 17.1%.</p></tp:treatment-sec><tp:treatment-sec sec-type="remarks" id="SECID0EGVAE"><title>Remarks.</title><p>Although the present specimens showed two characteristics in the degree of callynophore of male antenna 1 and the length of peduncular article 5 of male antenna 2, the obtained genetic data revealed that these morphological variants (specimens with strongly developed callynophore and long peduncular article 5 of antenna 2, e.g., <named-content xmlns:xlink="http://www.w3.org/1999/xlink" content-type="dwc:institutional_code" xlink:type="simple">KUZ</named-content> Z1807 vs specimens with weakly developed callynophore and short peduncular article 5 of antenna 2, e.g., <named-content xmlns:xlink="http://www.w3.org/1999/xlink" content-type="dwc:institutional_code" xlink:type="simple">NSMT</named-content>-Cr 25456) shared completely identical <abbrev xmlns:xlink="http://www.w3.org/1999/xlink" xlink:title="cytochrome c oxidase subunit I" id="ABBRID0EWVAE" xlink:type="simple">COI</abbrev> sequences, and thus they were identified as the same species. The character states of the well developed callynophore of antenna 1 and the elongate peduncular article 5 <!--PageBreak-->of antenna 2 were observed only in males of <italic><tp:taxon-name><tp:taxon-name-part taxon-name-part-type="genus" reg="Nicippe">N.</tp:taxon-name-part> <tp:taxon-name-part taxon-name-part-type="species" reg="recticaudata">recticaudata</tp:taxon-name-part></tp:taxon-name></italic>. Males with these characteristics might be regarded as fully mature individuals.</p><p>According to the conventional classification of <italic><tp:taxon-name><tp:taxon-name-part taxon-name-part-type="genus" reg="Nicippe">Nicippe</tp:taxon-name-part></tp:taxon-name></italic> species, this species would be identified as <italic><tp:taxon-name><tp:taxon-name-part taxon-name-part-type="genus" reg="Nicippe">N.</tp:taxon-name-part> <tp:taxon-name-part taxon-name-part-type="species" reg="tumida">tumida</tp:taxon-name-part></tp:taxon-name></italic> based on the possession of the two-dentate posterior margin of urosomite 1. However, <italic><tp:taxon-name><tp:taxon-name-part taxon-name-part-type="genus" reg="Nicippe">Nicippe</tp:taxon-name-part> <tp:taxon-name-part taxon-name-part-type="species" reg="recticaudata">recticaudata</tp:taxon-name-part></tp:taxon-name></italic> clearly differs from the “true” <italic><tp:taxon-name><tp:taxon-name-part taxon-name-part-type="genus" reg="Nicippe">N.</tp:taxon-name-part> <tp:taxon-name-part taxon-name-part-type="species" reg="tumida">tumida</tp:taxon-name-part></tp:taxon-name></italic> defined by <xref ref-type="bibr" rid="B6">Bruzelius (1859)</xref> and <xref ref-type="bibr" rid="B19">Sars (1895)</xref> in the following three characteristics (character states of <italic><tp:taxon-name><tp:taxon-name-part taxon-name-part-type="genus" reg="Nicippe">N.</tp:taxon-name-part> <tp:taxon-name-part taxon-name-part-type="species" reg="tumida">tumida</tp:taxon-name-part></tp:taxon-name></italic> in parentheses): posterior margin of merus of pereopods 4 with 5–6 setae (more than 10); anterior margin of merus of pereopod 5 with 9–10 setae (more than 20); and telson with straight inner margin, tapering proximally (sinuous inner margin, weakly expanding proximally). Moreover, the calculated <abbrev xmlns:xlink="http://www.w3.org/1999/xlink" xlink:title="cytochrome c oxidase subunit I" id="ABBRID0EEYAE" xlink:type="simple">COI</abbrev> genetic distance (17.1%) between <italic><tp:taxon-name><tp:taxon-name-part taxon-name-part-type="genus" reg="Nicippe">N.</tp:taxon-name-part> <tp:taxon-name-part taxon-name-part-type="species" reg="recticaudata">recticaudata</tp:taxon-name-part></tp:taxon-name></italic> specimens and the <italic><tp:taxon-name><tp:taxon-name-part taxon-name-part-type="genus" reg="Nicippe">N.</tp:taxon-name-part> <tp:taxon-name-part taxon-name-part-type="species" reg="tumida">tumida</tp:taxon-name-part></tp:taxon-name></italic> sample from California (Northeastern Pacific) revealed that the new species is genetically diverged from the Californian population of <italic><tp:taxon-name><tp:taxon-name-part taxon-name-part-type="genus" reg="Nicippe">N.</tp:taxon-name-part> <tp:taxon-name-part taxon-name-part-type="species" reg="tumida">tumida</tp:taxon-name-part></tp:taxon-name></italic>; 3.5–4% <abbrev xmlns:xlink="http://www.w3.org/1999/xlink" xlink:title="cytochrome c oxidase subunit I" id="ABBRID0EJZAE" xlink:type="simple">COI</abbrev> distances have been proposed as the threshold for amphipod species discrimination (<xref ref-type="bibr" rid="B23">Witt et al. 2006</xref>; <xref ref-type="bibr" rid="B18">Rock et al. 2007</xref>; <xref ref-type="bibr" rid="B11">Hou et al. 2009</xref>). The <italic><tp:taxon-name><tp:taxon-name-part taxon-name-part-type="genus" reg="Nicippe">N.</tp:taxon-name-part> <tp:taxon-name-part taxon-name-part-type="species" reg="tumida">tumida</tp:taxon-name-part></tp:taxon-name></italic> individuals inhabiting Californian waters were once reported to possess the morphological characteristics resembling those of <italic><tp:taxon-name><tp:taxon-name-part taxon-name-part-type="genus" reg="Nicippe">N.</tp:taxon-name-part> <tp:taxon-name-part taxon-name-part-type="species" reg="recticaudata">recticaudata</tp:taxon-name-part></tp:taxon-name></italic> (<xref ref-type="bibr" rid="B3">Barnard 1959</xref>). Contrary to their morphological similarities, therefore, the present <abbrev xmlns:xlink="http://www.w3.org/1999/xlink" xlink:title="cytochrome c oxidase subunit I" id="ABBRID0ET1AE" xlink:type="simple">COI</abbrev> data highlighted that the population from Northwestern Pacific (<italic><tp:taxon-name><tp:taxon-name-part taxon-name-part-type="genus" reg="Nicippe">N.</tp:taxon-name-part> <tp:taxon-name-part taxon-name-part-type="species" reg="recticaudata">recticaudata</tp:taxon-name-part></tp:taxon-name></italic>), and that inhabiting Northeastern Pacific (“<italic><tp:taxon-name><tp:taxon-name-part taxon-name-part-type="genus" reg="Nicippe">N.</tp:taxon-name-part> <tp:taxon-name-part taxon-name-part-type="species" reg="tumida">tumida</tp:taxon-name-part></tp:taxon-name></italic>” in Californian waters) are different species. In summary, the present <italic><tp:taxon-name><tp:taxon-name-part taxon-name-part-type="species" reg="tumida">tumida</tp:taxon-name-part></tp:taxon-name></italic>-like Japanese population of <italic><tp:taxon-name><tp:taxon-name-part taxon-name-part-type="genus" reg="Nicippe">Nicippe</tp:taxon-name-part></tp:taxon-name></italic> is considered as distinctive, and thus was described as a new species of the genus.</p><p>A <italic><tp:taxon-name><tp:taxon-name-part taxon-name-part-type="genus" reg="Nicippe">Nicippe</tp:taxon-name-part></tp:taxon-name></italic> specimen identified as <italic><tp:taxon-name><tp:taxon-name-part taxon-name-part-type="genus" reg="Nicippe">N.</tp:taxon-name-part> <tp:taxon-name-part taxon-name-part-type="species" reg="tumida">tumida</tp:taxon-name-part></tp:taxon-name></italic> was recorded from the East China Sea (<xref ref-type="bibr" rid="B17">Ren 2012</xref>). However, its description as well as figures clearly shows the diagnostic characteristics of <italic><tp:taxon-name><tp:taxon-name-part taxon-name-part-type="genus" reg="Nicippe">N.</tp:taxon-name-part> <tp:taxon-name-part taxon-name-part-type="species" reg="recticaudata">recticaudata</tp:taxon-name-part></tp:taxon-name></italic>, and thus the Chinese sample in <xref ref-type="bibr" rid="B17">Ren (2012)</xref> definitely belongs to the present new species. As well, <italic><tp:taxon-name><tp:taxon-name-part taxon-name-part-type="genus" reg="Nicippe">N.</tp:taxon-name-part> <tp:taxon-name-part taxon-name-part-type="species" reg="tumida">tumida</tp:taxon-name-part></tp:taxon-name></italic> has been recorded from around the Japanese Archipelago, e.g., from Sea of Japan and Sea of Okhotsk (<xref ref-type="bibr" rid="B9">Gurjanova 1951</xref>; <xref ref-type="bibr" rid="B7">Bulycheva 1957</xref>). Because these previous records lacked the detailed descriptions related to the diagnostic characters of <italic><tp:taxon-name><tp:taxon-name-part taxon-name-part-type="genus" reg="Nicippe">N.</tp:taxon-name-part> <tp:taxon-name-part taxon-name-part-type="species" reg="recticaudata">recticaudata</tp:taxon-name-part></tp:taxon-name></italic>, their identities remain unclear. A world-wide systematic revision is essential to elucidate the cryptic species diversity in <italic><tp:taxon-name><tp:taxon-name-part taxon-name-part-type="genus" reg="Nicippe">N.</tp:taxon-name-part> <tp:taxon-name-part taxon-name-part-type="species" reg="tumida">tumida</tp:taxon-name-part></tp:taxon-name></italic>.</p></tp:treatment-sec><ref-list><ref id="B17"><mixed-citation xmlns:xlink="http://www.w3.org/1999/xlink" xlink:type="simple">
          <person-group><name name-style="western"><surname>Ren</surname><given-names>X</given-names></name></person-group> (<year>2012</year>) <source>Fauna Sinica. Invertebrata vol. 43 <tp:taxon-name><tp:taxon-name-part taxon-name-part-type="subphylum">Crustacea</tp:taxon-name-part></tp:taxon-name>: <tp:taxon-name><tp:taxon-name-part taxon-name-part-type="order">Amphipoda</tp:taxon-name-part></tp:taxon-name>: <tp:taxon-name><tp:taxon-name-part taxon-name-part-type="suborder">Gammaridea</tp:taxon-name-part></tp:taxon-name> (II).</source> <publisher-name>Science Press</publisher-name>, <publisher-loc>Beijing</publisher-loc>, <size units="page">651 pp</size>.</mixed-citation></ref><ref id="B6"><mixed-citation xmlns:xlink="http://www.w3.org/1999/xlink" xlink:type="simple">
          <person-group><name name-style="western"><surname>Bruzelius</surname><given-names>RM</given-names></name></person-group> (<year>1859</year>) <article-title>Bidrag till kännedomen om skandinaviens <tp:taxon-name><tp:taxon-name-part taxon-name-part-type="order">Amphipoda</tp:taxon-name-part></tp:taxon-name> <tp:taxon-name><tp:taxon-name-part taxon-name-part-type="suborder">Gammaridea</tp:taxon-name-part></tp:taxon-name>.</article-title> <source>Kongliga Svenska Vetenskaps-Akademiens Hanglingar Ny Följd</source> <volume>3</volume>: <fpage>1</fpage>–<lpage>104</lpage>. <ext-link xlink:type="simple" ext-link-type="doi" xlink:href="10.5962/bhl.part.28297">https://doi.org/10.5962/bhl.part.28297</ext-link></mixed-citation></ref><ref id="B19"><mixed-citation xmlns:xlink="http://www.w3.org/1999/xlink" xlink:type="simple">
          <person-group><name name-style="western"><surname>Sars</surname><given-names>GO</given-names></name></person-group> (<year>1895</year>) <source>An Account of the <tp:taxon-name><tp:taxon-name-part taxon-name-part-type="subphylum">Crustacea</tp:taxon-name-part></tp:taxon-name> of Norway with Short Descriptions and Figures of All the Species.</source> <publisher-name>Universitetsforlaget</publisher-name>, <publisher-loc>Bergen</publisher-loc>, <size units="page">711 pp</size>. <ext-link xlink:type="simple" ext-link-type="doi" xlink:href="10.5962/bhl.title.1164">https://doi.org/10.5962/bhl.title.1164</ext-link></mixed-citation></ref><ref id="B23"><mixed-citation xmlns:xlink="http://www.w3.org/1999/xlink" xlink:type="simple">
          <person-group><name name-style="western"><surname>Witt</surname><given-names>JDS</given-names></name><name name-style="western"><surname>Threloff</surname><given-names>DL</given-names></name><name name-style="western"><surname>Hebert</surname><given-names>PDN</given-names></name></person-group> (<year>2006</year>) <article-title>DNA barcoding reveals extraordinary cryptic diversity in an amphipod genus: implications for desert spring conservation.</article-title> <source>Molecular Ecology</source> <volume>15</volume>: <fpage>3037</fpage>–<lpage>3082</lpage>. <ext-link xlink:type="simple" ext-link-type="doi" xlink:href="10.1111/j.1365-294X.2006.02999.x">https://doi.org/10.1111/j.1365-294X.2006.02999.x</ext-link></mixed-citation></ref><ref id="B18"><mixed-citation xmlns:xlink="http://www.w3.org/1999/xlink" xlink:type="simple">
          <person-group><name name-style="western"><surname>Rock</surname><given-names>J</given-names></name><name name-style="western"><surname>Ironside</surname><given-names>J</given-names></name><name name-style="western"><surname>Potter</surname><given-names>T</given-names></name><name name-style="western"><surname>Whiteley</surname><given-names>NM</given-names></name><name name-style="western"><surname>Lunt</surname><given-names>DH</given-names></name></person-group> (<year>2007</year>) <article-title>Phylogeography and environmental diversification of a highly adaptable marine amphipod <italic><tp:taxon-name><tp:taxon-name-part taxon-name-part-type="genus">Gammarus</tp:taxon-name-part> <tp:taxon-name-part taxon-name-part-type="species">duebeni</tp:taxon-name-part></tp:taxon-name></italic>.</article-title> <source>Heredity</source> <volume>99</volume>: <fpage>102</fpage>–<lpage>111</lpage>. <ext-link xlink:type="simple" ext-link-type="doi" xlink:href="10.1038/sj.hdy.6800971">https://doi.org/10.1038/sj.hdy.6800971</ext-link></mixed-citation></ref><ref id="B11"><mixed-citation xmlns:xlink="http://www.w3.org/1999/xlink" xlink:type="simple">
          <person-group><name name-style="western"><surname>Hou</surname><given-names>Z</given-names></name><name name-style="western"><surname>Li</surname><given-names>Z</given-names></name><name name-style="western"><surname>Li</surname><given-names>S</given-names></name></person-group> (<year>2009</year>) <article-title>Identifying Chinese species of <italic><tp:taxon-name><tp:taxon-name-part taxon-name-part-type="genus">Gammarus</tp:taxon-name-part></tp:taxon-name></italic> (<tp:taxon-name><tp:taxon-name-part taxon-name-part-type="subphylum">Crustacea</tp:taxon-name-part></tp:taxon-name>: <tp:taxon-name><tp:taxon-name-part taxon-name-part-type="order">Amphipoda</tp:taxon-name-part></tp:taxon-name>) using DNA barcoding.</article-title> <source>Current Zoology</source> <volume>55</volume>: <fpage>158</fpage>–<lpage>164</lpage>.</mixed-citation></ref><ref id="B3"><mixed-citation xmlns:xlink="http://www.w3.org/1999/xlink" xlink:type="simple">
          <person-group><name name-style="western"><surname>Barnard</surname><given-names>JL</given-names></name></person-group> (<year>1959</year>) <article-title>The common pardaliscid <tp:taxon-name><tp:taxon-name-part taxon-name-part-type="order">Amphipoda</tp:taxon-name-part></tp:taxon-name> of Southern California, with a revision of the family.</article-title> <source>Pacific Naturalist</source> <volume>1</volume>: <fpage>36</fpage>–<lpage>43</lpage>.</mixed-citation></ref><ref id="B9"><mixed-citation xmlns:xlink="http://www.w3.org/1999/xlink" xlink:type="simple">
          <person-group><name name-style="western"><surname>Gurjanova</surname><given-names>EF</given-names></name></person-group> (<year>1951</year>) <article-title>Bokoplavy morej SSSR i sopredel’nykh vod (<tp:taxon-name><tp:taxon-name-part taxon-name-part-type="order">Amphipoda</tp:taxon-name-part></tp:taxon-name>-Gammandea)</article-title>. <source>Opredeliteli po Faune SSSR</source> <volume>41</volume>, <publisher-name>Akademiia Nauk SSSR</publisher-name> <size units="page">1029 pp</size>. [In Russian]</mixed-citation></ref><ref id="B7"><mixed-citation xmlns:xlink="http://www.w3.org/1999/xlink" xlink:type="simple">
          <person-group><name name-style="western"><surname>Bulycheva</surname><given-names>A</given-names></name></person-group> (<year>1957</year>) <article-title>Morskie bloxi morej SSSR I sopredel’nyx vod (<tp:taxon-name><tp:taxon-name-part taxon-name-part-type="order">Amphipoda</tp:taxon-name-part></tp:taxon-name>-<tp:taxon-name><tp:taxon-name-part taxon-name-part-type="superfamily">Talitroidea</tp:taxon-name-part></tp:taxon-name>)</article-title>. <source>Opredeliteli po Faune SSSR</source> <volume>65</volume>, <publisher-name>Akademiia Nauk SSSR</publisher-name> <size units="page">185 pp</size>. [In Russian]</mixed-citation></ref></ref-list></tp:taxon-treatment>
